# Supplementary material for: Effects of Long-Term Nutrient Input on Progeny Seed Nutrient Contents, Germination and Early Growth Characteristics of Typical Coastal Wetland Plants
Source: Plants (Basel). 2025 Nov 5;14(21):3393. doi: 10.3390/plants14213393 (PMC12608885; doi:10.3390/plants14213393)
Supplement: Supplementary file 1 [file plants-14-03393-s001.zip]

Archive with 1 entries (1 files):
- plants-3938336-supplementary.pdf
